# Supplementary material for: Intestinal Microbiome, Fecal Fermentation Profile, and Health Indices in HIV-Positive Men Versus Normal Controls Without HIV
Source: Nutrients. 2026 Jul 16;18(14):2328. doi: 10.3390/nu18142328 (PMC13415254; doi:10.3390/nu18142328)
Supplement: Supplementary file 1 [file nutrients-18-02328-s001.zip]

Archive with 1 entries (1 files):
- nutrients-4377472-SI.pdf
